# Supplementary material for: Evaluation of potential reference genes for real-time qPCR analysis in a biparental beetle, Lethrus apterus (Coleoptera: Geotrupidae)
Source: PeerJ. 2017 Nov 28;5:e4047. doi: 10.7717/peerj.4047 (PMC5710163; doi:10.7717/peerj.4047)
Supplement: Table S1 — Lower M value indicates more stable expression. The most stable gene pair in each sample group is highlighted in bold. [file peerj-05-4047-s001.odt]

Gene
All samples
Head samples
Thorax samples


All head samples
Male head samples
Female head samples
All thorax samples
Male thorax samples
Female thorax samples

M value
M value
M value
M value
M value
M value
M value
GAPDH
1.531
1.302
1.428
1.184
1.648
1.538
1.769
TUB1a
1.529
1.296
1.142
1.390
1.552
1.510
1.600
EF1a
1.267
1.488
1.647
1.122
1.047
0.652
1.352
EF2
0.517
0.492
0.488
0.504
0.560
0.596
0.477
ARF1
0.906
0.853
0.885
0.824
0.959
0.941
0.982
ARF4
1.609
1.405
1.651
1.330
1.640
1.369
1.822
RPS8
0.390
0.304
0.346
0.264
0.358
0.288
0.222
RP4
0.614
0.696
0.597
0.754
0.477
0.464
0.510
L7A
0.390
0.440
0.451
0.437
0.358
0.288
0.378
L10
1.313
1.672
1.334
1.774
1.101
0.740
1.227
RP18
0.419
0.304
0.346
0.264
0.439
0.504
0.222
