# Supplementary material for: Evaluation of potential reference genes for real-time qPCR analysis in a biparental beetle, Lethrus apterus (Coleoptera: Geotrupidae)
Source: PeerJ. 2017 Nov 28;5:e4047. doi: 10.7717/peerj.4047 (PMC5710163; doi:10.7717/peerj.4047)
Supplement: Table S2 — As NormFinder requires setting subgroups, the specified subgroups were as follows: head and thorax samples within all samples; male and female samples within head samples; male and female samples within thorax samples, respectively. Because of this requirement we do not have the same sample groups as analysed with the other procedures. [file peerj-05-4047-s002.odt]

Rank
All samples
Head samples
Thorax samples

Gene
SV
Gene
SV
Gene
SV
1
L7A
0.126
L7A
0.116
L7A
0.096
2
RP4
0.144
EF2
0.179
EF2
0.114
3
RPS8
0.215
RP4
0.190
RP4
0.130
4
EF2
0.221
RP18
0.200
RP18
0.135
5
EF1a
0.227
RPS8
0.234
RPS8
0.146
6
ARF1
0.236
ARF1
0.283
EF1a
0.154
7
RP18
0.240
TUB1a
0.333
ARF1
0.220
8
TUB1a
0.278
GAPDH
0.350
L10
0.249
9
L10
0.310
EF1a
0.393
TUB1a
0.296
10
GAPDH
0.352
ARF4
0.404
ARF4
0.328
11
ARF4
0.352
L10
0.409
GAPDH
0.341
