# Supplementary material for: Evaluation of potential reference genes for real-time qPCR analysis in a biparental beetle, Lethrus apterus (Coleoptera: Geotrupidae)
Source: PeerJ. 2017 Nov 28;5:e4047. doi: 10.7717/peerj.4047 (PMC5710163; doi:10.7717/peerj.4047)
Supplement: Table S3 — Lower MAD value and higher r value means more stable expression. The most stably expressed genes are highlighted in bold. [file peerj-05-4047-s003.odt]

Gene
All samples
Head samples
Thorax samples


All head samples
Male head samples
Female head samples
All thorax samples
Male thorax samples
Female thorax samples

MAD
r value
MAD
r value
MAD
r value
MAD
r value
MAD
r value
MAD
r value
MAD
r value
GAPDH
1.99
0.902
1.47
0.886
1.00
0.782
1.70
0.934
2.33
0.901
2.45
0.926
2.12
0.873
TUB1a
1.84
0.915
1.53
0.903
0.86
0.753
1.94
0.931
2.03
0.925
2.21
0.944
1.76
0.898
EF1a
1.67
0.929
1.48
0.872
1.34
0.902
1.57
0.933
1.79
0.963
1.98
0.987
1.52
0.906
EF2
1.45
0.966
1.29
0.959
1.07
0.957
1.33
0.955
1.63
0.973
1.95
0.991
1.24
0.934
ARF1
1.36
0.900
1.09
0.848
0.88
0.633
1.12
0.904
1.55
0.918
1.71
0.972
1.36
0.776
ARF4
2.17
0.940
1.83
0.932
1.57
0.825
2.00
0.966
2.32
0.940
2.45
0.975
2.10
0.913
RPS8
1.53
0.964
1.28
0.963
0.83
0.920
1.42
0.973
1.68
0.966
2.02
0.982
1.30
0.923
RP4
1.45
0.963
1.24
0.944
0.91
0.876
1.41
0.955
1.59
0.971
1.82
0.980
1.33
0.945
L7A
1.53
0.983
1.27
0.985
0.99
0.967
1.41
0.990
1.69
0.981
1.98
0.985
1.33
0.971
L10
1.53
0.820
1.38
0.676
1.08
0.655
1.47
0.669
1.48
0.892
1.58
0.974
1.30
0.747
RP18
1.41
0.964
1.17
0.958
0.90
0.890
1.28
0.973
1.58
0.968
1.82
0.980
1.28
0.940
