# Supplementary material for: Evaluation of potential reference genes for real-time qPCR analysis in a biparental beetle, Lethrus apterus (Coleoptera: Geotrupidae)
Source: PeerJ. 2017 Nov 28;5:e4047. doi: 10.7717/peerj.4047 (PMC5710163; doi:10.7717/peerj.4047)
Supplement: Table S4 — Lower SDavg value indicates more stable expression. The best candidate genes are highlighted in bold. [file peerj-05-4047-s004.odt]

Gene
All samples
Head samples
Thorax samples


All head samples
Male head samples
Female head samples
All thorax samples
Male thorax samples
Female thorax samples

SDavg
SDavg
SDavg
SDavg
SDavg
SDavg
SDavg
GAPDH
1.53
1.36
1.38
1.27
1.65
1.49
1.76
TUB1a
1.46
1.42
1.26
1.49
1.48
1.40
1.54
EF1a
1.30
1.42
1.60
1.15
1.15
0.89
1.33
EF2
1.01
0.98
0.92
0.99
0.99
0.84
1.07
ARF1
1.27
1.25
1.28
1.18
1.27
1.03
1.45
ARF4
1.61
1.52
1.59
1.37
1.64
1.33
1.84
RPS8
1.00
0.96
0.93
0.92
1.01
0.88
1.08
RP4
1.03
1.05
1.01
1.03
0.99
0.88
1.05
L7A
0.93
0.91
0.90
0.87
0.93
0.83
0.99
L10
1.55
1.68
1.44
1.79
1.37
1.03
1.56
RP18
0.99
0.95
0.95
0.91
0.99
0.90
1.03
