# Supplementary material for: Evaluation of potential reference genes for real-time qPCR analysis in a biparental beetle, Lethrus apterus (Coleoptera: Geotrupidae)
Source: PeerJ. 2017 Nov 28;5:e4047. doi: 10.7717/peerj.4047 (PMC5710163; doi:10.7717/peerj.4047)
Supplement: File S1 [file peerj-05-4047-s005.odt]

>KY786283
GTATGACAGTAGCTGAAGTTCATCAAGCTTTAGGCCTAGAAGCTCTAAAGAATAGGACATTTCAAATTTTCAAAACATCTGCAACTAAAGGAGAAGGTCTAGATCAAGCAATGGACTGGCTAGCCAATGCTTTACAAAACAG
>KY786282
TAGTACGGACGGTCAAGTCGCCTGAAAATACCGGAGTGCCCATATTGGTCCTCGCGAACAAACAGGATTTACCGGGGGCGCGCGAACCTCGCGAGTTGGAAAAATTGCTCGGTTTGATCGAACTGGGCGGCAGCGGAACACCGGGAGGCCATTTATGGCACGTACAACCCGCATGCGCCATAACAGGTGACGGTCTAC
>KY786281
AAACCTTTGCGTCTTCCACTACAGGTCATTTTATTATTTTAAATTTTGCAATCAATATAATTTTTTTTTATAGGATGTTTATAAAATTGGTGGCATTGGTACAGTACCAGTTGGTCGAGTTGAAACTGGTGTTTTAAAACCAGGTGTTGTGGTAGTCTTTGCACCTGTTGGTCTTACAACTGAAG
>KY786280
GATGAGAAATCCACATGTCCAGGTGAATCAATCAAATTAATCAAAAAACCCTTCTCATCTTTCTCACGTTGGTCGGGATTCGTAATAAATACTAAATCTTTGTCATCAAGCTCAAAGAACATAGATATGGCACTAAAACACCAAACACAAAATAAATAACAAACCAAAAAAAGAAACCATTTTAAATATTAAGTTTCAAATATGTCAGTTGGCCGTTCTTAAAATCATCAAGCAATATCAGTACAGGTCTGTGATTAAGAACAATCATCATTTAAAATAATGGAAAACTAAATCAAATTTACTGTAAATATCTTACGTTGATTTGATTGTGATACAACGTTCCTGTTCATCTTTTCGTGTGTCTGTAAAACGAGTTTCTCCAGCTTTTGCACCAGCAATGATACCCGCCTTTGATACTAGGGAGTCG
>KY786279
GCCATTCCAGTAAGTTTTCCATTGAGTGATGGGATGACCTTTCCAACGGCTTTTGCAGCTCCAGTAGAAGCTGGAATTATGTTTTGACCTGCGCCACGTCCATCACGCCACAATTTACCAGATGGCCCGTCAACAGTCTTTTGTGTAGCAGTAACAGC
>KY786277
TAGCGACTCAACTGTTCAAGGTTCTTGAGAAGTATCGACCAGAGAGTCAACTTCAAAAGAGGCAACGATTGAAAGCGCTCGCCGAAGCTAAAGCAGCAAAAAAAGAAGAACCCCCATCAAAACGTCCAAACACCATCCGTGCTGGCACGAACACTGTAACTAAACTGATTGAGCAGAAAAAGGCACAACTTGTCGTTATTGCACATGACGTCGATCCAATTGAGG
>KY786278
CGTAGAGCCTCGATAACTTGGGCCTTGAAACGATCACTTGAACGTACACTCATGATTGGTTGACCAATGTGAACACGTGCAACAGTACCTTGTGGTTTACCAAAGGCACCACGCATTCCAGTTTGGAGCCTATAAATAAAAATTATGCATATGAGATGACAAAGAATTACAATTAATCTTCTTTTTTTAATTCCACTGAACATGAATACATGAATGCAGGGGACTGTAAAATAGTTCTATGTCCAAAACAATACAGTTTGATAAAGATTTTACCCACCAATAGTTAGCATTGATTCAAAATTATTTATCTATATTTCTAGCATATTCAACATATAATTTATAATTAAACTTTATCAACAGACTCTTTACTAATATGGATTCATTTACACAATGCACCATGCAACGTTTGTTTAAGGAAACATACAAAATATAAAAGTACATACCTATCAGCTCCAGCACATGA
>KY786275
TAATGGACCACGACGCTGTATGCGCCTTCTGTTGCGCATTTTACCCTTACCAGCACGAAAACGTTGCGACTTGTATACCTGCATAAAAAATGTTTTAGAAATATTATTTTCAAAATAAAATATGTTAAATGGGTTATATTGTGAAATATCAGAGCTTTTGATTGTTAAATCATTAATAATCATAAACACGGACCAAAAGCAAATCATCATAAAATTTAGGAATATAATTGAAATAATAATAAAATTGTTTGCTTTACCTTTTGAATGTCAGCCCAAGCTTTGATCCGCCGTAAGAAAATAACTGCTTGTTTAGTTTTGGTAAGTTCCTGAACTTTATCAGAAACTACTAAAGGCAATTCTGGAACTTGATCAACAACATGTCCCTTGCTCATTACTAAAGCTGGTACG
>KY786276
TTGTAACCACATGAACGCCTACGACCACGTGCTCTTTCAAATTTACGTCCCTTGGAGCGAACAAACGGTTTCGTGTGAGAATGTGGAACTCCAGGAGCGGGACCAAAGTGTTTCACTGCTTCACGAGCATTTCTGCGACCTTGTATCAAAACAGTTTTGTTACCAGTAGGTGAACGTAAAGCTAACT
>KY786274
CATTATGTACGTACGAGAGGAGGCAACGTTAAATACAGGGCGTTACGTCTCGACACTGGAAATTTTGCATGGGGCTCCGAAGGTAGAGCAAAAAGGACGCGTATTATTGATGTAGTTTACAATGCAAGCAACAACGAATTGGTTCGTACCAAAACGTTGGTGAAAAATGCAATCGTCGTTATCGACGCTACTCCCTTTAGA
>KY786273
CAGACTGCACGTTGGACTTTAGCCAAATCACCACCTGGAACAACGGTTGGTGGTTGATAGTTGATGCCAACTTTGAAACCAGTTGGACACCAATCTACGAACTGAATAGTTCTCTTTGTCTTGATGGTCGCTATTGCAGCATTTACATCCTTGGGGACAACATCTCCTCTGTA
