# Supplementary material for: Evaluation of potential reference genes for real-time qPCR analysis in a biparental beetle, Lethrus apterus (Coleoptera: Geotrupidae)
Source: PeerJ. 2017 Nov 28;5:e4047. doi: 10.7717/peerj.4047 (PMC5710163; doi:10.7717/peerj.4047)
Supplement: File S2 [file peerj-05-4047-s006.odt]

>GAPDH
GCCATTCCAGTAAGTTTTCCATTGAGTGATGGGATGACCTTTCCAACGGCTTTTGCAGCTCCAGTAGAAGCTGGAATTATGTTTTGACCTGCGCCACGTCCATCACGCCACAATTTACCAGATGGCCCGTCAACAGTCTTTTGTGTAGCAGTAACAGC
>TUB1a
CAGACTGCACGTTGGACTTTAGCCAAATCACCACCTGGAACAACGGTTGGTGGTTGATAGTTGATGCCAACTTTGAAACCAGTTGGACACCAATCTACGAACTGAATAGTTCTCTTTGTCTTGATGGTCGCTATTGCAGCATTTACATCCTTGGGGACAACATCTCCTCTGTA
>EF1a
AAACCTTTGCGTCTTCCACTACAGGATGTTTATAAAATTGGTGGCATTGGTACAGTACCAGTTGGTCGAGTTGAAACTGGTGTTTTAAAACCAGGTGTTGTGGTAGTCTTTGC
ACCTGTTGGTCTTACAACTGAAGA
>EF2
GATGAGAAATCCACATGTCCAGGTGAATCAATCAAATTAATCAAAAAACCCTTCTCATCTTTCTCACGTTGGTCGGGATTCGTAATAAATACTAAATCTTTGTCATCAAGCTCAAAGAACATAGATATGGCAGTTGATTTGATTGTGATACAACGTTCCTGTTCATCTTTTCGTGTGTCTGTAAAACGAGTTTCTCCAGCTTTTGCACCAGCAATGATACCCGCCTTTGATACTAGGGAGT
>ARF1
GTATGACAGTAGCTGAAGTTCATCAAGCTTTAGGCCTAGAAGCTCTAAAGAATAGGACATTTCAAATTTTCAAAACATCTGCAACTAAAGGAGAAGGTCTAGATCAAGCAATGGACTGGCTAGCCAATGCTTTACAAAACAG
>ARF4
TAGTACGGACGGTCAAGTCGCCTGAAAATACCGGAGTGCCCATATTGGTCCTCGCGAACAAACAGGATTTACCGGGGGCGCGCGAACCTCGCGAGTTGGAAAAATTGCTCGGTTTGATCGAACTGGGCGGCAGCGGAACACCGGGAGGCCATTTATGGCACGTACAACCCGCATGCGCCATAACAGGTGACGGTCTAC
>RPS8
CATTATGTACGTACGAGAGGAGGCAACGTTAAATACAGGGCGTTACGTCTCGACACTGGAAATTTTGCATGGGGCTCCGAAGGTAGAGCAAAAAGGACGCGTATTATTGATGTAGTTTACAATGCAAGCAACAACGAATTGGTTCGTACCAAAACGTTGGTGAAAAATGCAATCGTCGTTATCGACGCTACTCCCTTTAGA
>RP4
TAATGGACCACGACGCTGTATGCGCCTTCTGTTGCGCATTTTACCCTTACCAGCACGAAAACGTTGCGACTTGTATACCTTTTGAATGTCAGCCCAAGCTTTGATCCGCCGTAAGAAAATAACTGCTTGTTTAGTTTTGGTAAGTTCCTGAACTTTATCAGAAACTACTAAAGGCAATTCTGGAACTTGATCAACAACATGTCCCTTGCTCATTACTAAAGCTGGTACG
>L7A
TAGCGACTCAACTGTTCAAGGTTCTTGAGAAGTATCGACCAGAGAGTCAACTTCAAAAGAGGCAACGATTGAAAGCGCTCGCCGAAGCTAAAGCAGCAAAAAAAGAAGAACCCCCATCAAAACGTCCAAACACCATCCGTGCTGGCACGAACACTGTAACTAAACTGATTGAGCAGAAAAAGGCACAACTTGTCGTTATTGCACATGACGTCGATCCAATTGAGG
>L10
CGTAGAGCCTCGATAACTTGGGCCTTGAAACGATCACTTGAACGTACACTCATGATTGGTTGACCAATGTGAACACGTGCAACAGTACCTTGTGGTTTACCAAAGGCACCACGCATTCCAGTTTGGAGCCTATCAGCTCCAGCACATGA
>RP18
TTGTAACCACATGAACGCCTACGACCACGTGCTCTTTCAAATTTACGTCCCTTGGAGCGAACAAACGGTTTCGTGTGAGAATGTGGAACTCCAGGAGCGGGACCAAAGTGTTTCACTGCTTCACGAGCATTTCTGCGACCTTGTATCAAAACAGTTTTGTTACCAGTAGGTGAACGTAAAGCTAACT
